# Supplementary material for: Mosaic loss of chromosome Y in peripheral blood cells is associated with age-related macular degeneration in men
Source: Cell Biosci. 2022 May 31;12:73. doi: 10.1186/s13578-022-00811-9 (PMC9153148; doi:10.1186/s13578-022-00811-9)
Supplement: Supplementary file 1 — Additional file 1: Table S1. Y-chromosome euchomatic genes associate to cell cycle meiosis/proliferation and apoptotic signaling. [file 13578_2022_811_MOESM1_ESM.xlsx]

## Sheet: Sheet1
Table S1. Y-chromosome euchomatic genes associate to cell cycle meiosis/proliferation and apoptotic signaling
#	Gene name /Ensembl ID /Pubmed	Gene Synonyms	Chromosome locus (genome size)	Transcript /CDS (bp)	Function	References
1	sex determining region Y (SRY) /ENSG00000184895 /NM_003140	SRXX1, SRXY1, TDF, TDY	Yp11.2 Chr Y: 2,786,855-2,787,682 (828 mb)	828/615	Beta-catenin and WNT signaling associated proliferation. Proliferation, Indirect	[1]; [2]; [3]; [4]
2	ribosomal protein S4 Y-linked 1 (RPS4Y1) /ENSG00000129824 /NM_001008	RPS4Y, S4	Yp11.2 Chr Y: 2,841,602-2,932,000 (90,399 mb)	1189/792	The RPS4Y1 is expressed in the testis and is more highly expressed during spermatogenesis. The related function of RPS4Y is not identified yet. Meiosis, Indirect	[5]; [6]; [7]
3	zinc finger protein Y-linked (ZFY) /ENSG00000067646 /NM_003411	ZNF911	Yp11.2 Chr Y: 2,935,281-2,982,506 (47,226 mb)	5336/2406	1) As testis determining gene, promoting meiotic division and sperm formation during spermatogenesis. Meiosis, Direct	[7]; [8]; [9]; [10]
					2) Diverse functions in DNA recognition, regulation of apoptosis, lipid binding and and so on. Apoptosis, Direct
4	TGFB induced factor homeobox 2 like Y-linked (TGIF2LY) /ENSG00000176679 /NM_139214	TGIFLY	Yp11.2 Chr Y: 3,579,067-3,580,041 (975 mb)	879/2406	Required for the regulation of spermatogonial stem cell specification and proliferation. Proliferation, Indirect	[11]; [12]
5	protocadherin 11 Y-linked (PCDH11Y) /ENSG00000099715 /NM_032973	PCDH-PC, PCDH22, PCDHX, PCDHY	Yp11.2 Chr Y: 5,000,226-5,742,224 (741,999 mb)	9043/4023	1) Permatogonial differentiation and initiation of meiosis. 2) neuronal cell differentiation and proliferation. Meiosis, Direct	[7]; [13]; [14]; [15]
6	testis specific protein Y-linked 2 (TSPY2) /ENSG00000168757 /NM_022573	TSPYQ1	Yp11.2 Chr Y: 6,246,223-6,249,019 (2,797 mb)	1166/927	TSPY accelerate cell proliferation associated to cyclin B-CDK1 phosphorylation activities. Proliferation, Indirect	[16]; [17]
7	amelogenin Y-linked (AMELY) /ENSG00000099721 /NM_001143	AMGL, AMGY	Yp11.2 Chr Y: 6,865,918-6,911,752 (45,835 mb)	926/579	The amelogenin proteins inhibited cellular proliferation via ignificantly decreased the incorporation of BrdU. Proliferation, Indirect	[18]; [19]
8	transducin beta like 1 Y-linked (TBL1Y) /ENSG00000092377 /NM_033284	DFNY2, TBL1	Yp11.2 Chr Y: 6,910,686-7,101,970 (191,285 mb)	2396/1569	Involved in growth, cell cycle, development as a member of the WD40 repeat-containing protein family. Proliferation, Indirect	[20]; [21]; [22]
9	testis specific protein Y-linked 4 (TSPY4) /ENSG00000233803 /NM_001164471	TSPY10, TSPY8	Yp11.2 Chr Y: 9,337,464-9,340,284 (2,821 mb)	1156/945	TSPY proteins are cell cycle regulators as a proto-oncogene and a tumour suppressor. Proliferation, Indirect	[7]; [23]
10	testis specific protein Y-linked 8 (TSPY8) /ENSG00000229549 /NM_001243721		Yp11.2 Chr Y: 9,357,797-9,360,599 (2,803 mb)	1161/927	TSPY proteins are cell cycle regulators as a proto-oncogene and a tumour suppressor. Proliferation, Indirect	[7]; [23]
11	testis specific protein Y-linked 3 (TSPY3) /ENSG00000228927 /NM_001077697	CT78, TSPY, TSPY1, TSPY10	Yp11.2 Chr Y: 9,398,421-9,401,223 (2,803 mb)	1161/927	TSPY is critical in spermatogonial stem cell renewal and male meiotic divisions by exacerbating cyclin B-CDK1 activities and promotes cell proliferation. Meiosis, Direct	[7]; [17]; [24]; [25]; [26]; [27]
12	testis specific protein Y-linked 1 (TSPY1) /ENSG00000258992 /NM_003308	CT78, DYS14, TSPY, pJA923	Yp11.2 Chr Y: 9,466,955-9,469,749 (2,795 mb)	1161/927	TSPY is critical in spermatogonial stem cell renewal and male meiotic divisions by exacerbating cyclin B-CDK1 activities and promotes cell proliferation. Meiosis, Ddirect	[7]; [17]; [24]; [25]; [26]; [27]
13	testis specific protein Y-linked 9 (TSPY9P) /ENSG00000238074 /NM_001396063	TSPY9	Yp11.2 Chr Y: 9,487,313-9,489,893 (2,581 mb)	1179/945	TSPY is critical in spermatogonial stem cell renewal and male meiotic divisions by exacerbating cyclin B-CDK1 activities and promotes cell proliferation. Meiosis, Indirect	[7]; [17]; [24]; [25]; [26]; [27]
14	testis specific protein Y-linked 10 (TSPY10) /ENSG00000236424 /NM_001282469	CT78, TSPY, TSPY1, TSPY3	Yp11.2 Chr Y: 9,527,880-9,530,682 (2,803 mb)	1161/927	TSPY is critical in spermatogonial stem cell renewal and male meiotic divisions by exacerbating cyclin B-CDK1 activities and promotes cell proliferation. Meiosis, Direct	[7]; [17]; [24]; [25]; [26]; [27]
15	ubiquitin specific peptidase 9 Y-linked (USP9Y) /ENSG00000114374 /NM_004654	DFFRY, SPGFY2	AZFa; Yq11.221 Chr Y: 12,537,650-12,860,839 (323,190 mb)	10036/7668	Regulating the protein turnover and the development of germ cells in males. Deletion in the mouse causes sterility due to block meiosis in permatogenesis. Meiosis, Direct	[7]; [28]
16	DEAD-box helicase 3 Y-linked (DDX3Y) /ENSG00000067048 /NM_001122665	DBY	AZFa; Yq11.221 Chr Y: 12,904,108-12,920,478 (16,371 mb)	4757/1983	Known as DDX3Y, controling the translation initiation of cyclin E1 and is essential for cell cycle progression from the G1 to S phase. Cell Cycle, Direct	[7]; [29]; [30]; [31]
17	ubiquitously transcribed tetratricopeptide repeat containing, Y-linked (UTY) /ENSG00000183878 /NM_182660	KDM6AL, KDM6C, UTY1	Yq11.221 Chr Y: 13,234,577-13,480,673 (246,097 mb)	4334/3240	Knock-out of UTY increased UBC cell proliferation. Proliferation, Direct	[32]; [33]; [34]
18	thymosin beta 4 Y-linked (TMSB4Y) /ENSG00000154620 /NM_004202	TB4Y	Yq11.221 Chr Y: 13,703,899-13,706,024 (2,126 mb)	1337/135	Interacting directly with β-actin, a cell cycle modulator and the main component of the actin cytoskeleton. Proliferation, Indirect	[35]; [36]; [37]
19	variable charge Y-linked (VCY) /ENSG00000129864 /NM_004679	BPY1, VCY1, VCY1A	Yq11.221 Chr Y: 13,985,772-13,986,473 (702 mb)	510/378	VCY siRNA inhibiting cell proliferation in PC-9 cells, suggesting that VCX/Y genes have oncogenic roles. Proliferation, Indirect	[38]; [39]
20	variable charge Y-linked 1B (VCY1B) /ENSG00000129862 /NM_181880	BPY1B	Yq11.221 Chr Y: 14,056,227-14,056,958 (732 mb)	540/378	VCY siRNA inhibiting cell proliferation in PC-9 cells, suggesting that VCX/Y genes have oncogenic roles. Proliferation, Indirect	[38]; [39]
21	neuroligin 4 Y-linked (NLGN4Y) /ENSG00000165246 /NM_014893	HNL4Y	Yq11.221 Chr Y: 14,522,573-14,845,654 (323,082 mb)	7095/2451	NLGN4Y leads to decreased cell proliferation, migration and inflammatory cytokine expression in PC-3 cells. Proliferation, Direct	[40]; [41]; [42]
22	chromodomain Y-linked 2B (CDY2B) /ENSG00000129873 /NM_001001722	CDY	AZFb; Yq11.222 Chr Y: 17,878,260-17,880,220 (1,961 mb)	1961/1626	Depletion of CDYL impedes early S phase progression and sensitizes cells to DNA damage via recruiting histone-modifying enzymes G9a, SETDB1, and EZH2 to replication forks. Cell Cycle, Direct	[43]; [44]; [45]; [46]
23	chromodomain Y-linked 2A (CDY2A) /ENSG00000182415 /NM_004825	CDY, CDY2	AZFb; Yq11.222 Chr Y: 18,025,787-18,027,746 (1,960 mb)	1960/1626	Depletion of CDYL impedes early S phase progression and sensitizes cells to DNA damage via recruiting histone-modifying enzymes G9a, SETDB1, and EZH2 to replication forks. Cell Cycle, Direct	[43]; [44]; [45]; [46]
24	heat shock transcription factor Y-linked 1 (HSFY1) /ENSG00000172468 /NM_033108	HSF2L, HSFY	AZFb; Yq11.222 Chr Y: 18,546,691-18,588,963 (42,273 mb)	1395/1206	Associated with meiotic arrest (MA) of patient spermatogenesis. Meiosis, Direct	[44]; [47]; [48]; [49]
26	heat shock transcription factor Y-linked 2 (HSFY2) /ENSG00000169953 /NM_153716	HSF2L, HSFY	AZFb; Yq11.222AZFb; Chr Y: 18,731,440-18,773,735 (42,296 mb)	1444/1206	Associated with meiotic arrest (MA) of patient spermatogenesis. Meiosis, Direct	[44]; [47]; [48]; [49]
30	lysine demethylase 5D (KDM5D) /ENSG00000012817 /NM_001146705	HY, HYA, JARID1D, SMCY	AZFb; Yq11.223 Chr Y: 19,703,865-19,744,939 (41,075 mb)	6918/4713	1) KDM5D involving with cell cycle, and growth and proliferation. The siRNA resulted in accumulation of differentiating cells in the S-phase of the cell cycle leading to meiotic arrest (MA) of patient spermatogenesis. Meiosis, Direct	[7]; [48]; [50]; [51]; [52]; [53]; [54]
					2) KDM5D involving with apoptosis and the cell cycle, and growth and proliferation. Apoptosis, Direct
31	eukaryotic translation initiation factor 1A Y-linked (EIF1AY) /ENSG00000198692 /NM_004681	eIF-4C	AZFb; Yq11.223 Chr Y: 20,575,776-20,593,154 (17,379 mb)	1339/435	Associated with meiotic arrest (MA) of patient spermatogenesis. Its deletions lead to meiotic arrest (MA) of patient spermatogenesis. Meiosis, Direct	[48]; [55]
32	ribosomal protein S4 Y-linked 2 (RPS4Y2) /ENSG00000280969 /NM_001039567	RPS4Y2P	AZFb; Yq11.223 Chr Y: 20,756,108-20,781,032 (24,925 mb)	848/792	Its deletions lead to meiotic arrest (MA) of patient spermatogenesis. Meiosis, Direct	[48]; [56]; [57]
33	RNA binding motif protein Y-linked family 1 member B (RBMY1B) /ENSG00000242875 /NM_001006121	RBMY1D	AZFb; Yq11.223 Chr Y: 21,511,338-21,549,094 (37,757 mb)	1921/1491	1) RBMY overexpression inhibited cell proliferation immediate effect. Its deletions lead to meiotic arrest (MA) of patient spermatogenesis. Meiosis, Direct	[48]; [58]
					2) RBMY overexpression led to vast cell death in HuH-7 cells. Apoptosis, Direct
34	RNA binding motif protein Y-linked family 1 member A1 (RBMY1A1) /ENSG00000234414/NM_005058	RBM, RBM1, RBM2, RBMY, RBMY1C, YRRM1, YRRM2	AZFb; Yq11.223 Chr Y: 21,511,372-21,549,326 (37,955 mb)	1921/1491	BMY1A1 is involved in several aspects of meiotic and pre-meiotic regulation resulting in azoospermia or severe oligospermia in patients. Meiosis, Direct	[7]; [59]; [60]; [61]
35	RNA binding motif protein Y-linked family 1 member D (RBMY1D) /ENSG00000244395/NM_001006120	RBM1, RBM2, RBMY1A1, YRRM1, YRRM2, hRBMY	AZFb; Yq11.223 Chr Y: 21,880,076-21,894,526 (14,451 mb)	1921/1491	RBMY microdeletion is associated with germ cell arrest in meiotic division I resulting in azoospermia or severe oligospermia in patients. Meiosis, Direct	[58]; [59]; [62]
36	RNA binding motif protein Y-linked family 1 member E (RBMY1E) /ENSG00000242389 /NM_001006118		AZFb; Yq11.223 Chr Y: 21,903,618-21,918,042 (14,425 mb)	1882/1491	Its deletions lead to meiotic arrest (MA) of patient spermatogenesis. Meiosis, Direct	[48]; [49]; [58]; [59]; [62]; [63]; [64]; [65]
37	PTPN13 like Y-linked 2 (PRY2) /ENSG00000169807 /NM_001002758	PTPN13LY2	AZFb; Yq11.223 Chr Y: 22,071,756-22,096,007 (24,252 mb)	1238/444	1) Deletions that include the PRY1 and PRY2 genes have also been reported to cause meiotic arrest. Meiosis, Direct	[7]; [48]; [49]; [66]; [67]; [68]
					2) The PRY genes are involved in the regulation of apoptosis implicated in the removal of abnormal sperm. Apoptosis, Direct
38	RNA binding motif protein Y-linked family 1 member F (RBMY1F) /ENSG00000169800 /NM_152585	YRRM2	AZFb; Yq11.223 Chr Y: 22,168,542-22,182,982 (14,441 mb)	1862/1491	The RBMY microdeletion is associated with germ cell arrest in meiotic division I resulting in azoospermia or severe oligospermia in patients. Meiosis, Direct	[48]; [59]; [62]; [63]; [64]; [65]; [69]
39	RNA binding motif protein Y-linked family 1 member J (RBMY1J) /ENSG00000226941/NM_001006117		AZFb; Yq11.223 Chr Y: 22,403,461-22,417,881 (14,421 mb)	1714/1491	The RBMY microdeletion is associated with germ cell arrest in meiotic division I resulting in azoospermia or severe oligospermia in patients. Meiosis, Direct	[48]; [63]; [64]; [65]
40	PTPN13 like Y-linked (PRY) /ENSG00000169789 /NM_004676	PRY1, PTPN13LY	AZFb/c; Yq11.223 Chr Y: 22,490,397-22,514,637 (24,241 mb)	1238/444	1) Deletions that include the PRY1 and PRY2 genes have also been reported to cause meiotic arrest. Meiosis, Direct	[7]; [48]; [49]; [66]; [67]; [68]
					2) The PRY genes are thought to be involved in the regulation of apoptosis implicated in the removal of abnormal sperm. Apoptosis, Direct
41	basic charge Y-linked 2 (BPY2) /ENSG00000183753 /NM_004678	BPY2A, VCY2, VCY2A	AZFb/c; Yq11.223 Chr Y: 22,973,819-23,005,465 (31,647 mb)	1206/321	The gene is present during mitosis and meiosis and is controlled temporally during spermatogenesis. Meiosis, Direct	[70]; [71]
42	deleted in azoospermia 1 (DAZ1) /ENSG00000188120 /NM_004081	DAZ, SPGY	AZFb/c; Yq11.223 Chr Y: 23,129,355-23,199,010 (69,656 mb)	4335/2235	DAZ controls pre-meiotic and early meiotic processes in the primate spermatogenesis. Its deletions lead to meiotic arrest (MA) of patient spermatogenesis. Meiosis, Direct	[48]; [72]; [73]; [74];
43	deleted in azoospermia 2 (DAZ2) /ENSG00000205944 /NM_020363	pDP1678	AZFb/c; Yq11.223 Chr Y: 23,219,447-23,291,356 (71,910 mb)	3853/1677	DAZ controls pre-meiotic and early meiotic processes in the primate spermatogenesis. Its deletions lead to meiotic arrest (MA) of patient spermatogenesis. Meiosis, Direct	[48]; [72]; [73]; [74]; [75]
44	chromodomain Y-linked 1B (CDY1B) /ENSG00000172352 /NM_001003894	CDY	AZFc; Yq11.23 Chr Y: 24,045,229-24,048,019 (2,791 mb)	2227/1623	Significantly, depletion of CDYL impedes early S phase progression and sensitizes cells to DNA damage. Its deletions lead to meiotic arrest (MA) of patient spermatogenesis. Meiosis, Direct	[48]; [75]; [76]; [77]; [78]
45	basic charge Y-linked 2B (BPY2B) /ENSG00000183795 /NM_001002760	VCY2B	AZFc; Yq11.23 Chr Y: 24,607,560-24,639,207 (31,648 mb)	1206/321	VCY2 is present during mitosis and meiosis and is controlled temporally during spermatogenesis. Its deletions lead to meiotic arrest (MA) of patient spermatogenesis. Meiosis, Direct	[48]; [70]; [71]
46	deleted in azoospermia 3 (DAZ3) /ENSG00000187191 /NM_020364	pDP1679	AZFc; Yq11.23 Chr Y: 24,763,069-24,813,492 (50,424 mb)	3417/1317	DAZ is expressed in spermatogonia, early and late spermatocytes, and postmeiotic germ cells up to sperm. DAZ3/DAZ4 and BPY2.2/BPY2.3 are not required for male fertility. Meiosis, Indirect	[73]; [74]; [79]; [80]
47	deleted in azoospermia 4 (DAZ4) /ENSG00000205916 /NM_001005375	pDP1680, pDP1681	AZFc; Yq11.23 Chr Y: 24,833,843-24,907,040 (73,198 mb)	3939/1740	DAZ is expressed in spermatogonia, early and late spermatocytes, and postmeiotic germ cells up to sperm. DAZ3/DAZ4 and BPY2.2/BPY2.3 are not required for male fertility. Meiosis, Indirect	[73]; [74]; [75]; [79]; [80]
48	basic charge Y-linked 2C (BPY2C) /ENSG00000185894 /NM_001002761	VCY2C	AZFc; Yq11.23 Chr Y: 25,030,901-25,062,548 (31,648 mb)	1206/321	VCY2 is present during mitosis and meiosis and is controlled temporally during spermatogenesis. Meiosis, Direct	[70]; [71]
49	chromodomain Y-linked 1 (CDY1) /ENSG00000172288 /NM_170723	CDY, CDY1A	AZFc; Yq11.23 Chr Y: 25,622,162-25,624,902 (2,741 mb)	2222/1623	Significantly, depletion of CDYL impedes early S phase progression and sensitizes cells to DNA damage. Its deletions lead to meiotic arrest (MA) of patient spermatogenesis. Meiosis, Direct	[43]; [46]; [48]; [76]; [77]; [78]
