# Supplementary material for: Mosaic loss of chromosome Y in peripheral blood cells is associated with age-related macular degeneration in men
Source: Cell Biosci. 2022 May 31;12:73. doi: 10.1186/s13578-022-00811-9 (PMC9153148; doi:10.1186/s13578-022-00811-9)
Supplement: Supplementary file 2 — Additional file 2: Table S2. AMD genes and Y-chromosome function categorized as the proliferation and apoptotic signaling. [file 13578_2022_811_MOESM2_ESM.xlsx]

## Sheet: Table-1
Table S2. AMD genes and Y-chromosome function categorized as the proliferation and apoptotic signaling
#	Genes involved in Y-chromosome function: Proliferation	AMD related pathways		Genes and symbles involved in Y-chromosome function: Apoptotic signaling
1	collagen type VIII alpha 1 chain (COL8A1/C3orf7), integrin subunit alpha 7 (ITGA7), matrix metallopeptidase 9 (MMP9/GELB/CLG4B/MANDP2)	Endodermal cell differentiation		matrix metallopeptidase 9 (MMP9/GELB/CLG4B/MANDP2)
2	ADAM metallopeptidase with thrombospondin type 1 motif 9 (ADAMTS9), apolipoprotein E (APOE/AD2/APO-E/ApoE4/LDLCQ5/LPG), ATP binding cassette subfamily A member 4 (ABCA4/ARMD2/ABC10/ABCR/CORD3/FFM/RMP/RP19), collagen type XV alpha 1 chain (COL15A1), collagen type VIII alpha 1 chain (COL8A1/C3orf7), cystatin C (CST3/ARMD11/HEL-S-2), ARMD1 (FBLN6/FIBL6/FIBL-6), HtrA serine peptidase 1 (HTRA1/ARMD7/C…	Extracellular matrix pathways		ADAM metallopeptidase with thrombospondin type 1 motif 9 (ADAMTS9), ATP binding cassette subfamily A member 4 (ABCA4/ARMD2/ABC10/ABCR/CORD3/FFM/RMP/RP19), cystatin C (CST3/ARMD11/HEL-S-2), TIMP metallopeptidase inhibitor 3 (TIMP3/SFD/K222/K222TA2) toll like receptor 4 (TLR4/ARMD10/TOLL/CD284/TLR-4)
3	apolipoprotein E (APOE/AD2/APO-E/ApoE4/LDLCQ5/LPG)	Lipid pathways		ATP binding cassette subfamily A member 1 (ABCA1/ABC-1/ABC1/CERP/HDLCQTL13/HDLDT1/HPALP1/TGD)
4	assembly factor for spindle microtubules (ASPM/ASP/Calmbp1/MCPH5) ARMD3 (Fbln5/ARMD3/ADCL2/ARCL1A/DANCE/EVEC) vascular endothelial growth factor A (VEGFA)	Positive regulation of neuroblast proliferation		assembly factor for spindle microtubules (ASPM/ASP/Calmbp1/MCPH5)
5	apolipoprotein E (APOE/AD2/APO-E/ApoE4/LDLCQ5/LPG), DAB adaptor protein 2 (DAB2/DOC2/DOC-2), heat shock protein family H (Hsp110) member 1 (HSPH1/HSP105/HSP105A/HSP105B/NY-CO-25), MICAL like 1 (MICALL1/MIRAB13/MICAL-L1)	Receptor-mediated endocytosis	Complem-ent pathways	complement C2 (C2/ARMD14/CO2), complement C9 (C9/ARMD15/C9D), complement factor H (CFH/AHUS1/AMBP1/ARMD4/ARMS1/CFHL3/HF1/HF2/HUS)
Notes: (1) The AMD genes and gene symbols listed in this table are summarized according to NIH PubMed. (2) Not all synonyms for each gene are listed after the gene names. The gene synonyms are included after the PubMed number. For detailed information along with references, please see Supplementary Materials and Table S1.
